# Supplementary material for: Integrative Phenotyping of Knee Osteoarthritis: Linking WOMAC Cut-Offs, Kellgren–Lawrence Grades, and Cluster Analysis for Personalized Care
Source: Life (Basel). 2025 Oct 1;15(10):1542. doi: 10.3390/life15101542 (PMC12565193; doi:10.3390/life15101542)
Supplement: Supplementary file 1 [file life-15-01542-s001.zip]

Archive with 1 entries (1 files):
- life-3867167-supplementary.pdf
